# Supplementary material for: From Primary Data to Ethnopharmacological Investigations on Achillea erba-rotta subsp. moschata (Wulfen) I.Richardson as a Remedy against Gastric Ailments in Valmalenco (Italy)
Source: Plants (Basel). 2024 Feb 16;13(4):539. doi: 10.3390/plants13040539 (PMC10891827; doi:10.3390/plants13040539)
Supplement: Supplementary file 1 [file plants-13-00539-s001.zip]

Archive with 1 entries (1 files):
- plants-2813559-supplementary.pdf
